# Supplementary material for: Evaluating the performance of drug-repurposing technologies
Source: Drug Discov Today. Author manuscript; Available in PMC 2023 Mar 14. (PMC10014214; doi:10.1016/j.drudis.2021.08.002)
Supplement: Supplementary material in tar and gzip format [file NIHMS1876485-supplement-Supplementary_material_in_tar_and_gzip_format.tgz]

Archive with 9 entries (9 files):
- AUROC_v1.5.tar.gz
- AUROC_v2.tar.gz
- BEDROC_v1.5_alpha_20.tar.gz
- BEDROC_v2_alpha_20.tar.gz
- CANDO_tutorial_link
- NDCG_v1.5.tar.gz
- NDCG_v2.tar.gz
- sensitivity_v1.5.tar.gz
- sensitivity_v2.tar.gz
