# Supplementary material for: Evaluating the performance of drug-repurposing technologies
Source: Drug Discov Today. Author manuscript; Available in PMC 2023 Mar 14. (PMC10014214; doi:10.1016/j.drudis.2021.08.002)
Supplement: Supplementary material in tar and gzip format [file NIHMS1876485-supplement-Supplementary_material_in_tar_and_gzip_format.tgz › CANDO_tutorial_link]

https://github.com/ram-compbio/CANDO/blob/master/CANDO_tutorial.ipynb
